# Supplementary material for: The Hand of Cercopithecoides williamsi (Mammalia, Primates): Earliest Evidence for Thumb Reduction among Colobine Monkeys
Source: PLoS One. 2015 May 20;10(5):e0125030. doi: 10.1371/journal.pone.0125030 (PMC4439063; doi:10.1371/journal.pone.0125030)
Supplement: S1 PGLSTree — Tree file in nexus format. (NEX) [file pone.0125030.s003.nex]

#NEXUS
[created by the 10kTree Website - http://10kTrees.fas.harvard.edu]
BEGIN TREES;
translate
1 Cercocebus_agilis1,
2 Cercopithecus_albogularis1,
3 Cercopithecus_mitis1,
4 Cercopithecus_neglectus,
5 Chlorocebus_aethiops1,
6 Colobus_guereza1,
7 Colobus_polykomos,
8 Erythrocebus_patas1,
9 Lophocebus_albigena1,
10 Macaca_fascicularis,
11 Macaca_nemestrina1,
12 Macaca_thibetana1,
13 Mandrillus_sphinx,
14 Nasalis_larvatus1,
15 Papio_anubis1,
16 Piliocolobus_kirkii,
17 Piliocolobus_rufomitratus1,
18 Presbytis_comata1,
19 Presbytis_melalophos,
20 Rhinopithecus_roxellana,
21 Semnopithecus_johnii,
22 Theropithecus_gelada1,
23 Trachypithecus_cristatus1,
24 Trachypithecus_obscurus1,
25 Cercocebus_agilis2,
26 Cercocebus_agilis3,
27 Cercopithecus_albogularis2,
28 Cercopithecus_albogularis3,
29 Cercopithecus_albogularis4,
30 Cercopithecus_mitis2,
31 Cercopithecus_mitis3,
32 Chlorocebus_aethiops2,
33 Colobus_guereza2,
34 Colobus_guereza3,
35 Colobus_guereza4,
36 Colobus_guereza5,
37 Colobus_guereza6,
38 Colobus_guereza7,
39 Erythrocebus_patas2,
40 Lophocebus_albigena2,
41 Macaca_nemestrina2,
42 Macaca_nemestrina3,
43 Macaca_nemestrina4,
44 Macaca_thibetana2,
45 Macaca_thibetana3,
46 Macaca_thibetana4,
47 Macaca_thibetana5,
48 Macaca_thibetana6,
49 Nasalis_larvatus2,
50 Nasalis_larvatus3,
51 Nasalis_larvatus4,
52 Nasalis_larvatus5,
53 Nasalis_larvatus6,
54 Papio_anubis2,
55 Papio_anubis3,
56 Papio_anubis4,
57 Papio_anubis5,
58 Papio_anubis6,
59 Piliocolobus_rufomitratus2,
60 Piliocolobus_rufomitratus3,
61 Piliocolobus_rufomitratus4,
62 Presbytis_comata2,
63 Theropithecus_gelada2,
64 Theropithecus_gelada3,
65 Theropithecus_gelada4,
66 Theropithecus_gelada5,
67 Theropithecus_gelada6,
68 Trachypithecus_cristatus2,
69 Trachypithecus_obscurus2,
70 Trachypithecus_obscurus3,
71 Trachypithecus_obscurus4;
tree consensus_24species = (((((2:2.491503,27:2.491503,28:2.491503,29:2.491503,30:2.491503,31:2.491503,3:2.491503):5.398715,4:7.890217):1.957908,(8:8.627245,39:8.627245,5:8.627244,32:8.627244):1.220881):5.027053,(((1:5.304298,25:5.304298,26:5.304298,13:5.304297):6.046166,((9:4.896861,40:4.896861,22:4.896862,63:4.896862,64:4.896862,65:4.896862,66:4.896862,67:4.896862):0.872302,15:5.769163,54:5.769163,55:5.769163,56:5.769163,57:5.769163,58:5.769163):5.581300):1.502062,(11:6.877996,41:6.877996,42:6.877996,43:6.877996,(10:6.521104,12:6.521104,44:6.521104,45:6.521104,46:6.521104,47:6.521104,48:6.521104):0.356891):5.974530):2.022653):6.535196,(((6:2.306768,33:2.306768,34:2.306768,35:2.306768,36:2.306768,37:2.306768,38:2.306768,7:2.306768):10.230684,(16:2.646772,17:2.646772,59:2.646772,60:2.646772,61:2.646772):9.890679):2.897705,(((14:10.474584,49:10.474584,50:10.474584,51:10.474584,52:10.474584,53:10.474584,20:10.474584):2.310063,(21:11.461377,(23:4.015007,68:4.015007,69:4.015007,70:4.015007,71:4.015007,24:4.015007):7.446371):1.323270):0.523455,(18:5.778211,62:5.778211,19:5.778211):7.529891):2.127056):5.975217);
END;
